# Supplementary material for: Spatiotemporal Dynamics of Fish Density in a Deep-Water Reservoir: Hydroacoustic Assessment of Aggregation Patterns and Key Drivers
Source: Animals (Basel). 2025 Apr 7;15(7):1068. doi: 10.3390/ani15071068 (PMC11988125; doi:10.3390/ani15071068)
Supplement: Supplementary file 1 [file animals-15-01068-s001.zip]

Archive with 1 entries (1 files):
- animals-3552472-supplementary.pdf
